# Supplementary material for: Oxidative Stress Is Not a Major Contributor to Somatic Mitochondrial DNA Mutations
Source: PLoS Genet. 2014 Feb 6;10(2):e1003974. doi: 10.1371/journal.pgen.1003974 (PMC3916223; doi:10.1371/journal.pgen.1003974)
Supplement: Table S1 — RMC test primers and usability in RMC assay. The 33 TaqI sites in Drosophila mtDNA are indicated according to their position relative to the first base pair in the mitochondrial genome and the gene in which they reside. The sequences of all primer pairs designed for use in the RMC assay are provided. Test primer pairs flanking TaqI sites used in the RMC assay are highlighted in bold, and coloring corresponds to that used in the legend of Figure 1. Control primer pair location and sequences are also listed. (XLS) [file pgen.1003974.s008.xls]

## Sheet: Sheet1
TaqI Site and Location	Gene	Comments on TaqI Site	TaqI Flanking Primer Sequence	Comments on qPCR and Line of Best Fit for Dilution Series
1. 1578	CoI	Suboptimal qPCR amplification	5’ TGGAGCTTGAGCTGGAATAGTTGGA	TaqI: y = -2.248x + 27.085
			3’ TCGTGGGAATGCTATATCAGGAGCA	R2 = 0.9983
				Ctrl: y = -2.267x + 35.174
				R2 = 0.9993
2. 2103	CoI	Suboptimal qPCR amplification	5’ GCAGGGATTTCTTCAATTTTAGGAGCTG	Misprime
			3’ GATCTCCTCCTCCCGCTGGGTC
3. 2370	CoI	Usable in assay	5’ GAGCTCATCATATATTTACCGTTGG	Good
			3’ CAACTCCTGTTAATCCTCCTACTG	TaqI: y = -2.119x + 33.58
				R2=0.9937
				Ctrl: y = -2.214x + 34.76
				R2=0.9959
4. 2778	CoI	Suboptimal qPCR amplification	5’ GCAGGTTTTATTCACTGATACCCCT	Poor
			3’ CATGTTGTGTAAGCATCTGGGT	TaqI: y = -2.203x + 34.262
				R2 = 0.9966
				Ctrl: y = -2.122x + 31.835
				R2 = 0.9966
5. 3238	CoII	Suboptimal qPCR amplification	5’ TTAGGTTTACAAGATAGAGCTTCTCC	Poor
			3’ AGTAAACGTAAAGAAGGAAGAGCA	No Amplification
6. 3481	CoII	Neighboring TaqI site
7. 3532	CoII	Neighboring TaqI site
8. 3643	CoII	Suboptimal qPCR amplification	5’ GCTTTAGGAGTAAAAGTTGACGGTACACC	Misprime
			3’ GAGACCAGTACTTGCTTTCAGTCATC
9. 4087	ATP6	Excessive AT content
10. 4517	ATP6	Neighboring TaqI site
11. 4538	ATP6	Neighboring TaqI site
12. 5472	CoIII	Suboptimal qPCR amplification	5’ GGTTTTGAAGCAGCTGCATGATATTGAC	Poor
			3’ ATTATCCTCCTCATCAGTAAATTGTG	TaqI: y = -2.3623x + 33.75
				R2 = 0.9989
				Ctrl: y = -2.362x + 37.32
				R2 = 0.9969
13. 5699	ND3	Neighboring TaqI site
14. 5754	ND3	Neighboring TaqI site	5’ CCCCATTTGAATGTGGATTTGAT	Poor
			3’ CCTTGATTTCATTCATGGTATAATCC	No amplification
15. 6084	tRNA-Arg	Usable in assay	5’ AACTGAATATGAAGCGATTGATTGC	Good
			3’ CAGTGATATGCCTCTTTTTGGCTTC	TaqI: y = -2.023x + 32.43
				R2=0.9916
				Ctrl: y = -2.122x + 31.83
				R2=0.9966
16. 6943	ND5	Suboptimal qPCR amplification	5’ CCACGGAGTATAATTCAACTTTCATC	Poor
			3’ CCTTTAACTTCAGCTTGTTTTAACGTATC	No amplification
17. 7435	ND5	Excessive AT content
18. 7696	ND5	Suboptimal qPCR amplification	5’GCTGCAGGTAACCAAGAAGAAAAAGGAATC	Poor
			3’TAGGGTGAGATGGTTTAGGACTTGTTTC	No amplification
19. 7873	ND5	Suboptimal qPCR amplification	5’ CAAGTCCTAAACCATCTCACCCT	Poor
			3’ TTGAGTGAGAATTAGTTTCTTTAAATTCT	No amplification
20. 8285	ND4	Suboptimal qPCR amplification	5’ TGAATATTTTCATATCACTAACACCACAA	Poor
			3’ AGTCAGCATGGTAAATTATTTTCTGGA	No amplification
21. 8518	ND4	Neighboring TaqI site
22. 8561	ND4	Neighboring TaqI site
23. 10479	ND6	Excessive AT content
24. 10710	Cytb	Usable in assay	5’ TGCCAATAATGCTTTAGTAGATTTACCAGC	Good
			3’ TGCACCGTTAGCATGTAAAGTTCGT	TaqI: y = -2.169x + 33.429
				R2 = 0.9798
				Ctrl: y = -2.122x + 31.835
				R2 = 0.9966
25. 11028	Cytb	Usable in assay	5’ GTTCAATGATTATGAGGTGGATTTGCTG	Good
			3’ GGATTATTAGATCCTGTTTGATGAAGG	TaqI: y = -2.172x + 36.39
				R2=0.9994
				Ctrl: y = -2.15x + 35.70
				R2=0.9994
26. 11520	Cytb	Suboptimal qPCR amplification	5’ TGCTTATGCTATTTTACGATCTATTCCA	Poor
			3’ GTCCAATTAATACATAAGGTTCTTCAACTG	TaqI: y = -2.335x + 38.09
				R2 = 0.9404
				Ctrl: y = -2.219x + 33.141
				R2 = 0.9922
27. 11831	ND1	Neighboring TaqI site
28. 11846	ND1	Neighboring TaqI site
29. 12874	16S	Neighboring TaqI site
30. 12929	16S	Neighboring TaqI site
31. 12950	16S	Neighboring TaqI site
32. 13827	16S	Excessive AT content
33. 14462	12S	Suboptimal qPCR amplification	5’ CTGATTACAAATTTAAGTAAGGTCCATCG	Poor
			3’ GGCGGTATTTTAGTCTATCTAGAGGAACC	TaqI: y = -2.109x + 35.05
				R2 = 0.9778
				Ctrl: y = -2.219x + 33.141
				R2 = 0.9922
Control Primers	CoIII		5' GTTACTGTAACTTGAGCCCACCATAGAC	See Test Primers for information
5162-5360			3' CATGAATTCCGTGGAATCCTGTTGCT
