# Supplementary material for: Oxidative Stress Is Not a Major Contributor to Somatic Mitochondrial DNA Mutations
Source: PLoS Genet. 2014 Feb 6;10(2):e1003974. doi: 10.1371/journal.pgen.1003974 (PMC3916223; doi:10.1371/journal.pgen.1003974)
Supplement: Table S2 — Mitochondrial DNA mutation frequencies. The mtDNA mutation frequency for each sample analyzed is listed according to genotype (w1118, Sod2 single mutants, or Ogg1ins/Ogg1ins; Sod2 double mutants), TaqI site (mt:Cyt-b, mt:CoI, or tRNA-Arg) analyzed, tissue source (heads or thoraces), and age (in days). (XLS) [file pgen.1003974.s009.xls]

## Sheet: Sheet1
w1118
	Heads
	Day 1	Day 40	Day 51	Day 58	Day 66
mt:Cyt-b	4.9x10-6	6.8x10-6	5.1x10-6	5.9x10-6	7.7x10-6
mt:Cyt-b	2.3x10-6	3.0x10-6	4.9x10-6	5.6x10-6	5.9x10-6
mt:Cyt-b	3.5x10-6	4.7x10-6	4.1x10-6	5.4x10-6	1.1x10-5
mt:Cyt-b	2.9x10-6	2.5x10-6
mt:Cyt-b	2.4x10-6	6.6x10-6
mt:Cyt-b	3.0x10-6	3.7x10-6
mt:CoI	7.9x10-6	9.4x10-6	7.1x10-6	1.1x10-5	5.5x10-6
mt:CoI	4.7x10-6	3.4x10-6	1.2x10-5	7.1x10-6	7.1x10-6
mt:CoI	4.5x10-6	6.6x10-6	8.6x10-6	2.2x10-5	1.0x10-5
mt:CoI	4.6x10-6	4.3x10-6
mt:CoI	3.1x10-6	7.1x10-6
mt:CoI	2.5x10-6	1.3x10-5
tRNA-Arg	1.8x10-6	5.0x10-6	3.2x10-6	2.7x10-6	2.0x10-6
tRNA-Arg	3.8x10-6	2.4x10-6	6.6x10-6	3.8x10-6	2.7x10-6
tRNA-Arg	2.7x10-6	5.4x10-6	5.1x10-6	3.6x10-6	7.0x10-6
tRNA-Arg	2.2x10-6	1.2x10-6
tRNA-Arg	1.2x10-6	5.9x10-6
tRNA-Arg	2.0x10-6	4.1x10-6
	Thoraces
	Day 1	Day 40	Day 51	Day 58	Day 66
mt:Cyt-b	9.0x10-6	6.7x10-5	3.6x10-6	6.8x10-6	5.5x10-6
mt:Cyt-b	1.8x10-5	2.9x10-5	2.6x10-6	4.8x10-6	6.8x10-6
mt:Cyt-b	6.2x10-6	5.3x10-6	9.4x10-6	1.6x10-5	1.4x10-5
mt:Cyt-b	3.5x10-6	8.6x10-6
mt:Cyt-b	4.7x10-6	1.0x10-5
mt:Cyt-b	4.4x10-6	1.9x10-5
mt:CoI	1.5x10-5	2.8x10-5	6.7x10-6	2.5x10-5	1.9x10-5
mt:CoI	4.8x10-6	3.0x10-5	3.3x10-6	3.4x10-5	1.4x10-4
mt:CoI	6.9x10-6	5.5x10-6	2.3x10-6	4.9x10-5	1.3x10-5
mt:CoI	5.6x10-6	4.1x10-6
mt:CoI	1.0x10-5	7.2x10-6
mt:CoI	2.5x10-6	7.4x10-6
tRNA-Arg	4.6x10-5	1.7x10-4	5.1x10-6	7.7x10-7	4.8x10-6
tRNA-Arg	3.9x10-6	1.1x10-4	1.1x10-6	1.5x10-5	1.5x10-5
tRNA-Arg	1.4x10-5	3.7x10-6	1.8x10-5	6.9x10-5	2.4x10-5
tRNA-Arg	1.7x10-6	1.1x10-5
tRNA-Arg	2.4x10-6	1.4x10-5
tRNA-Arg	2.8x10-6	3.9x10-5
Sod2 mutants		Ogg1; Sod2 double mutants
	Heads
	Day 40		Day 1		Day 27
mt:Cyt-b	6.0x10-6	mt:Cyt-b	1.7x10-6	mt:Cyt-b	9.3x10-6
mt:Cyt-b	1.8x10-6	mt:Cyt-b	1.6x10-6	mt:Cyt-b	1.1x10-5
mt:Cyt-b	7.5x10-6	mt:CoI	3.4x10-6	mt:Cyt-b	5.8x10-6
mt:Cyt-b	7.4x10-6	mt:CoI	5.9x10-6	mt:Cyt-b	6.0x10-6
mt:Cyt-b	5.9x10-6	tRNA-Arg	2.1x10-6	mt:Cyt-b	5.7x10-6
mt:CoI	8.0x10-6	tRNA-Arg	3.5x10-6	mt:Cyt-b	7.0x10-6
mt:CoI	4.2x10-6			mt:CoI	1.7x10-6
mt:CoI	3.5x10-6			mt:CoI	8.7x10-6
mt:CoI	7.6x10-6			mt:CoI	6.7x10-6
mt:CoI	4.6x10-6			mt:CoI	8.7x10-6
tRNA-Arg	1.2x10-5			mt:CoI	4.6x10-6
tRNA-Arg	3.6x10-6			mt:CoI	7.1x10-6
tRNA-Arg	2.9x10-6			tRNA-Arg	9.1x10-6
tRNA-Arg	2.5x10-6			tRNA-Arg	8.2x10-6
tRNA-Arg	4.4x10-6			tRNA-Arg	1.1x10-5
				tRNA-Arg	8.6x10-6
				tRNA-Arg	5.6x10-6
				tRNA-Arg	5.0x10-6
