# Supplementary material for: Oxidative Stress Is Not a Major Contributor to Somatic Mitochondrial DNA Mutations
Source: PLoS Genet. 2014 Feb 6;10(2):e1003974. doi: 10.1371/journal.pgen.1003974 (PMC3916223; doi:10.1371/journal.pgen.1003974)
Supplement: Table S3 — Number of base pairs screened and mutations detected. The number of base pairs screened and the number of mutations detected are indicated for each genotype (w1118 flies, Sod2 single mutants, and Ogg1ins/Ogg1ins; Sod2 double mutants), age (days), tissue source (heads or thoraces), number of independent biological replicates, and TaqI site (mt:Cyt-b, mt:CoI, or tRNA-Arg) analyzed. (XLS) [file pgen.1003974.s010.xls]

## Sheet: Sheet1
w1118
Age and Section	TaqI site	Biological Replicates	Base pairs screened	Mutations detected
Day 1 Head	Cyt-b	six	1.20026e+08	382.974
	CoI	six	1.18182e+08	491.294
	tRNA-Arg	six	1.18027e+08	258.32
Day 1 Thorax	Cyt-b	six	2.26327e+08	1286.62
	CoI	six	1.72459e+08	1038.55
	tRNA-Arg	six	1.68673e+08	768.573
Day 40 Head	Cyt-b	six	1.10895e+08	506.552
	CoI	six	1.10895e+08	830.772
	tRNA-Arg	six	1.04506e+08	399.433
Day 40 Thorax	Cyt-b	six	3.07955e+07	314.623
	CoI	six	3.07955e+07	213.13
	tRNA-Arg	six	3.07955e+07	529.666
Day 51 Head	Cyt-b	three	5.8648e+07	259.407
	CoI	three	5.8648e+07	411.185
	tRNA-Arg	three	3.67449e+07	240.501
Day 51 Thorax	Cyt-b	three	2.12673e+08	714.744
	CoI	three	1.4324e+08	683.359
	tRNA-Arg	three	1.48429e+08	482.876
Day 58 Head	Cyt-b	three	4.86575e+07	276.621
	CoI	three	4.86575e+07	691.751
	tRNA-Arg	three	4.86575e+07	174.083
Day 58 Thorax	Cyt-b	three	4.2289e+07	327.78
	CoI	three	4.2289e+07	1337.43
	tRNA-Arg	three	4.2289e+07	654.715
Day 66 Head	Cyt-b	three	8.07422e+07	667.469
	CoI	three	8.29463e+07	468
	tRNA-Arg	three	8.29463e+07	429
Day 66 Thorax	Cyt-b	three	5.82189e+07	442
	CoI	three	4.68983e+07	1690
	tRNA-Arg	three	4.64342e+07	537
Age and Section	TaqI site	Biological Replicates	Base pairs screened	Mutations detected
Sod2 mutants
Day 40 Head	Cyt-b	five	1.04604e+08	509.8
	CoI	five	8.35206e+07	435.251
	tRNA-Arg	five	8.35206e+07	442.719
Ogg1; Sod2 double mutants
Day 1 Head	Cyt-b	two	6.3522e+07	106
	CoI	two	6.3522e+07	301
	tRNA-Arg	two	6.3522e+07	179
Day 27 Head	Cyt-b	six	1.00776e+08	677.109
	CoI	six	1.00533e+08	739
	tRNA-Arg	six	1.00776e+08	961
