# Supplementary material for: Oxidative Stress Is Not a Major Contributor to Somatic Mitochondrial DNA Mutations
Source: PLoS Genet. 2014 Feb 6;10(2):e1003974. doi: 10.1371/journal.pgen.1003974 (PMC3916223; doi:10.1371/journal.pgen.1003974)
Supplement: Table S4 — mtDNA abundance is indistinguishable in outlier and non-outliers samples. Amount of DNA isolated (ug) and total number of mtDNA molecules were determined for outlier and non-outlier samples, and no significant difference was detected. Significance was determined using a Student's t-test (n = 5 for outliers and n = 3 for non-outliers). (XLS) [file pgen.1003974.s011.xls]

## Sheet: Sheet1
	Outliers	Non-outliers	p-value
Total DNA (ug)	9.69	8.53
Standard deviation	3.32	1.6	0.58
Total mtDNA (# of molecules)	375000000	319000000
Standard deviation	267000000	252000000	0.81
